# Supplementary material for: Skin-Inspired Tactile Sensor on Cellulose Fiber Substrates with Interfacial Microstructure for Health Monitoring and Guitar Posture Feedback
Source: Biosensors (Basel). 2023 Jan 22;13(2):174. doi: 10.3390/bios13020174 (PMC9953271; doi:10.3390/bios13020174)
Supplement: Supplementary file 1 [file biosensors-13-00174-s001.zip]

Archive with 1 entries (1 files):
- biosensors-2164270-supplementary.pdf
